# Supplementary material for: Genotyping of Burkholderia mallei from an Outbreak of Glanders in Bahrain Suggests Multiple Introduction Events
Source: PLoS Negl Trop Dis. 2014 Sep 25;8(9):e3195. doi: 10.1371/journal.pntd.0003195 (PMC4177748; doi:10.1371/journal.pntd.0003195)
Supplement: Table S1 — Summary of epidemiologic and 23-locus VNTR data for 24 isolates of Burkholderia mallei from glanders outbreaks in UAE, Bahrain, and 42 previously published isolates. (XLSX) [file pntd.0003195.s001.xlsx]

## Sheet: Sheet1
Table. Summary of epidemiologic and 23-locus VNTR data for 24 isolates of Burkholderia mallei from glanders outbreaks in UAE, Bahrain, and 42 previously published isolates.*
					VNTR loci
Isolate	Country	Collection Year	Collection Source	Citation for MLVA23	20k	389k	397k	857k	933k	1500k	1690k	1764k	1788k	1934k	2050k	2065k	2170k	2341k	2356k	2445k	2666k	2815k	3091k	3145k	3152k	3564k	3652k
UAE7	UAE	2004	Horse (Aneef)	This study	19	5	13	12	3	4	9	6	5	NULL	19	10	29	3.49	7	3	2.22	4	10	10	10	23	10
Dubai1	UAE	2004	Horse (Aneef)	This study	19	5	13	12	3	4	9	6	5	NULL	18	10	29	3.49	7	3	2.26	4	10	10	10	23	10
Dubai2	UAE	2004	Horse (Aneef)	This study	19	5	13	12	3	4	9	8	5	NULL	19	10	29	3.49	7	3	2.22	4	10	10.46	10	23	10
Dubai3	UAE	2004	Horse (Aneef)	This study	19	5	13	12	3	4	9	8	5	NULL	18	10	29	3.49	7	3	2.14	4	10	10.37	10	23	10
Dubai4	UAE	2004	Horse (Aneef)	This study	19	5	13	12	3	4	9	8	5	NULL	18	10	31	3.49	7	3	2.12	4	10	10.45	10	23	10
Dubai5	UAE	2004	Horse (Aneef)	This study	19	5	13	9	3	4	9	8	5	NULL	NULL	NULL	29	3.43	7	3	2.01	4	10	10.41	10	23	10
Dubai6	UAE	2004	Horse (Aneef)†	This study	19	5	13	12	3	4	9	8	5	NULL	18	10	29	3.49	7	3	2.13	4	10	10	9	23	10
Dubai7	UAE	2004	Horse (Aneef)†	This study	19	NULL	0	12	3	4	9	8	5	NULL	19	10	29	3.49	7	3	2.2	4	10	10.3	10	23	10
Dubai8	UAE	2004	Horse (Aneef)†	This study	19	5	13	12	3	4	9	8	5	NULL	19	10	29	3.49	7	3	2.27	4	10	10.05	10	23	10
Dubai9	UAE	2004	Horse (Aneef)†	This study	19	5	13	12	3	4	9	8	5	NULL	19	10	29	3.49	7	3	2.3	4	10	10.37	10	23	10
Dubai14	UAE	2004	Horse (Shakran)	This study	22	5	13	12	3	4	9	8	5	NULL	18	10	30	3.49	7	3	2.2	4	10	10	10	23	10
Dubai15	UAE	2004	Horse (Shakran)	This study	22	5	13	12	3	4	9	8	5	NULL	19	10	30	3.49	7	3	2.04	4	10	10	10	23	11
Dubai16	UAE	2004	Horse (Shakran)†	This study	19	5	13	12	3	4	9	8	5	NULL	18	10	30	3.49	7	3	2.26	4	10	10.18	8	23	10
Dubai17	UAE	2004	Horse (Shakran)†	This study	22	5	13	12	3	4	9	8	5	NULL	19	10	31	3.49	7	3	2.27	4	10	10	10	23	10
Dubai10	UAE	2004	Horse (Saker)	This study	19	5	13	12	3	4	9	6	5	NULL	15	10	30	3.49	7	3	2.28	4	10	10.36	10	23	10
THSK2	Bahrain	2010	Camel	This study	18	NULL	0	12	3	4	9	8	5	NULL	16	9	25	3.49	7	3	2.02	4	10	10	18	21	14
D1112	Bahrain	2010	Horse (Tarek)	This study	19	5	13	12	3	4	9	8	5	NULL	19	10	29	3.49	7	3	2.15	4	10	10	13	23	8
D1113	Bahrain	2010	Horse (Ajmal)	This study	19	5	13	12	3	4	9	8	5	NULL	19	10	29	3.49	7	3	2.14	4	10	10.29	13	23	8
D1257	Bahrain	2010	Equine (Hamdanija)†	This study	19	5	13	12	3	4	9	8	5	NULL	19	10	28	3.49	7	3	2.26	4	10	10.21	12	23	8
D2231	Bahrain	2010	Horse (Sana Al Wadian)	This study	18	5	13	12	3	4	9	8	5	NULL	15	9	25	3.49	7	3	2.27	4	10	10.29	19	21	20
D274	Bahrain	2011	Horse (Wald Hisham)	This study	20	5	13	12	3	4	9	8	5	NULL	21	10	28	3.49	7	3	2.16	4	10	10	12	23	8
D400	Bahrain	2011	Horse (Merlin)	This study	18	5	13	12	3	4	9	8	5	NULL	14	9	23	3.49	7	3	2.18	4	10	10.33	19	21	15
D401	Bahrain	2011	Horse (Reen)	This study	18	5	13	12	3	4	9	8	5	NULL	15	9	12	3.49	7	3	2.23	4	10	10	18	21	14
D403	Bahrain	2011	Horse (Mymar)	This study	18	5	13	12	3	4	9	8	5	NULL	18	10	28	3.49	7	3	2.12	4	10	10.12	12	23	8
Mukteswar	India	1996	Horse	This study	20	5	13	10	6	4	9	8	4	NULL	17	14	11	3.49	9	3	2.27	4	9	4.07	18	21	8
Bogor	Indonesia	1995	Horse	This study	18	5	13	9	6	4	9	8	4	NULL	19	14	11	3.49	9	3	2.21	4	9	4.29	18	21	8
32	unknown	1972	unknown	This study	20	NULL	0	NULL	3	4	9	NULL	5	NULL	29	13	30	3.49	10	3	2.19	3	8	4.07	17	22	6
34	unknown	1972	unknown	This study	10	12	18	10	11	4	9	13	6	19	21	9	23	3.49	8	3	2.23	4	9	9.47	44	23	16
237	unknown	1972	unknown	This study	21	NULL	0	9	3	4	9	NULL	5	NULL	NULL	NULL	30	3.49	12	3	2.32	3	8	4.29	18	22	6
242	unknown	1972	unknown	This study	28	NULL	0	9	3	4	9	NULL	5	NULL	NULL	NULL	30	3.49	10	3	2.27	3	8	4.28	18	22	6
Bogor Innsbruck	unknown	unknown	unknown	This study	18	5	13	9	6	4	9	6	4	NULL	19	14	11	3.49	9	3	2.16	4	9	4.07	18	21	8
M2	unknown	1991	unknown	This study	27	NULL	0	9	3	4	9	NULL	5	NULL	NULL	NULL	31	3.49	11	3	2.3	3	8	4.07	18	18	6
Zagreb	Yugoslavia	1996	Horse	This study	18	5	13	9	6	4	9	6	4	NULL	21	14	11	3.46	9	3	2.1	4	9	4.07	17	21	8
ATCC10399	China	1942	Horse	Hornstra et al. 2009	19	5	9	11	11	4	9	NULL	5	15	27	6	32	3	12	3	2	3	9	8	8	24	8
ATCC23344	China/Burma	1944	Human	Hornstra et al. 2009	30	6	9	13	9	4	9	8	5	20	20	13	NULL	3	9	3	2	4	9	7	24	21	4
NCTC10229	Hungary	1961	unknown	Hornstra et al. 2009	12	12	17	10	11	4	9	16	6	18	20	9	14	3	8	3	2	4	9	10	29	23	14
2002721280	Iran	unknown	unknown	Hornstra et al. 2009	11	7	13	10	14	4	7	15	5	19	17	7	22	3	7	NULL	2	4	NULL	9	19	16	15
PRL1	Pakistian	2002	Donkey	Hornstra et al. 2009	9	7	13	10	6	NULL	9	8	5	NULL	17	12	17	3	6	3	2	5	9	4	23	23	6
PRL11	Pakistian	1999	Horse	Hornstra et al. 2009	9	9	13	10	10	NULL	9	8	5	NULL	19	13	20	3	6	3	2	5	9	4	24	23	12
PRL13	Pakistian	1999	Horse	Hornstra et al. 2009	9	9	13	10	10	NULL	9	8	5	NULL	19	13	20	3	6	3	2	5	9	4	24	23	12
PRL19	Pakistian	2005	Horse	Hornstra et al. 2009	9	9	13	10	10	NULL	9	8	5	NULL	?	13	23	3	?	3	2	5	9	4	24	?	13
PRL2	Pakistian	1999	Horse	Hornstra et al. 2009	9	9	13	10	10	NULL	9	8	5	NULL	20	13	23	3	6	3	2	5	9	4	24	23	13
PRL20	Pakistian	2005	Horse	Hornstra et al. 2009	9	7	13	10	6	NULL	9	NULL	5	NULL	17	12	17	3	6	3	2	5	9	4	23	23	6
PRL3	Pakistian	2005	Horse	Hornstra et al. 2009	9	9	13	10	10	NULL	9	8	5	NULL	20	13	23	3	6	3	2	5	9	4	24	23	13
PRL33	Pakistian	2007	Donkey	Hornstra et al. 2009	9	9	13	10	10	NULL	9	8	5	NULL	19	13	20	3	6	3	2	5	9	4	24	23	12
PRL34	Pakistian	2007	Donkey	Hornstra et al. 2009	9	9	13	10	10	NULL	9	8	5	NULL	20	13	23	3	6	3	2	5	9	4	24	23	13
PRL4	Pakistian	2005	Horse	Hornstra et al. 2009	9	9	13	10	10	NULL	9	8	5	NULL	20	13	23	3	6	3	2	5	9	4	24	23	13
PRL41	Pakistian	2006	Mule	Hornstra et al. 2009	9	7	13	10	6	NULL	9	8	5	NULL	20	12	18	3	6	3	2	5	9	4	23	23	6
PRL42	Pakistian	2007	Mule	Hornstra et al. 2009	10	6	12	11	8	NULL	9	8	5	NULL	18	9	25	3	8	3	2	5	8	7	14	23	11
PRL44	Pakistian	2007	Mule	Hornstra et al. 2009	9	9	13	9	10	NULL	9	8	5	NULL	22	13	20	3	6	3	2	5	9	4	23	23	13
PRL45	Pakistian	2007	Mule	Hornstra et al. 2009	10	6	13	11	8	NULL	9	8	5	NULL	18	9	25	3	8	3	2	5	8	7	14	23	11
PRL7	Pakistian	2000	Horse	Hornstra et al. 2009	10	6	12	11	8	NULL	9	8	6	NULL	26	10	24	3	9	3	2	5	8	7	19	23	12
NCTC10247	Turkey	1960	unknown	Hornstra et al. 2009	10	7	17	10	6	4	9	NULL	5	17	16	13	23	3	8	3	2	4	10	9	23	23	12
SAVP1	unknown	unknown	unknown	Hornstra et al. 2009	10	NULL	NULL	NULL	5	NULL	9	8	5	NULL	21	11	23	3	7	3	2	5	9	5	15	23	9
FMH	USA/China/Burma	2000	Human	Hornstra et al. 2009	30	6	9	13	9	4	9	8	5	20	20	13	NULL	3	9	3	2	4	9	7	24	21	4
GB8Horse4	USA/China/Burma	unknown	Horse	Hornstra et al. 2009	34	6	9	13	9	4	9	NULL	5	20	20	13	NULL	3	9	3	2	4	9	7	24	21	4
JHU	USA/China/Burma	2000	Human	Hornstra et al. 2009	30	6	9	13	9	4	9	NULL	5	20	20	12	NULL	3	9	3	2	4	9	7	24	21	4
India 86-567-2	East India	unknown	Mule	U'Ren et al. 2007	9	7	13	9	7	Null	10	8	5	?	28	9	37	3	6	3	2	6	10	5	17	23	8
ATCC15310	Hungary	1961	unknown	U'Ren et al. 2007	12	12	17	10	11	4	10	16	6	18	20	9	15	3	?	3	2	5	10	11	29	23	14
NCTC3708	India	1932	Mule	U'Ren et al. 2007	8	4	10	10	3	4	13	8	5	?	20	22	Null	3	8	3	2	5	10	7	18	23	10
NCTC3709	India	1932	Horse	U'Ren et al. 2007	32	6	Null	9	3	4	10	Null	5	?	28	12	23	3	8	3	2	4	9	5	20	22	7
NCTC10248	Turkey	1950	Human	U'Ren et al. 2007	7	4	9	Null	13	4	10	8	5	?	20	11	24	3	8	3	2	7	9	8	27	23	8
NCTC10260	Turkey	1949	Human	U'Ren et al. 2007	11	6	14	10	9	4	10	17	5	18	16	10	30	3	10	3	2	5	11	11	18	23	10
Turkey1	Turkey	unknown	unknown	U'Ren et al. 2007	9	9	13	11	8	4	10	Null	5	Null	20	12	11	3	7	3	2	5	11	5	8	23	11
Turkey2	Turkey	unknown	unknown	U'Ren et al. 2007	9	9	13	11	8	4	10	?	5	?	20	12	12	3	7	3	2	5	11	5	8	23	10
Turkey3	Turkey	unknown	unknown	U'Ren et al. 2007	9	9	13	11	8	4	10	?	5	23	21	12	12	3	7	3	2	5	11	5	8	23	7
Turkey4	Turkey	unknown	unknown	U'Ren et al. 2007	9	9	13	11	8	4	10	8	5	23	21	12	12	3	7	3	2	5	11	5	8	23	11
Turkey5	Turkey	unknown	unknown	U'Ren et al. 2007	9	9	13	11	8	4	10	Null	5	23	20	12	Null	3	8	3	2	5	11	5	9	23	11
Turkey6	Turkey	unknown	unknown	U'Ren et al. 2007	9	9	13	11	8	4	10	12	5	23	21	12	12	3	7	3	2	5	11	5	8	23	11
Turkey7	Turkey	unknown	unknown	U'Ren et al. 2007	9	9	13	11	8	4	10	?	5	25	21	13	12	3	7	3	2	5	11	5	8	23	11
Turkey8	Turkey	unknown	unknown	U'Ren et al. 2007	9	9	13	11	8	4	10	?	5	16	20	12	11	3	7	3	2	5	11	5	8	23	11
Turkey9	Turkey	unknown	unknown	U'Ren et al. 2007	9	?	13	11	8	4	10	?	5	23	22	11	12	3	7	3	2	5	11	5	8	23	12
NCTC120	United Kingdom	1920	unknown	U'Ren et al. 2007	10	5	9	11	11	4	10	8	6	14	29	13	24	3	10	3	2	6	11	6	28	22	15
85-503	unknown	unknown	Equine	U'Ren et al. 2007	10	5	?	?	5	?	10	?	5	15	21	11	24	3	7	3	2	6	10	6	15	23	9
ISU	unknown	unknown	unknown	U'Ren et al. 2007	19	5	9	11	11	4	10	?	5	15	27	6	18	3	11	3	2	4	10	9	8	24	8
*VNTR, variable number tandem repeats; UAE, United Arab Emirates.
†, samples passaged through Guinea pig.
